# Supplementary material for: Stress and Coping Strategies of Hong Kong University Students During the COVID-19 Pandemic: A Qualitative Study
Source: Int J Environ Res Public Health. 2025 Aug 29;22(9):1359. doi: 10.3390/ijerph22091359 (PMC12470091; doi:10.3390/ijerph22091359)
Supplement: Supplementary file 1 [file ijerph-22-01359-s001.zip]

Archive with 1 entries (1 files):
- ijerph-3751392-supplementary.pdf
